# Supplementary material for: Pretreatment Tumor Growth Rate and Radiological Response as Predictive Markers of Pathological Response and Survival in Patients with Resectable Lung Cancer Treated by Neoadjuvant Treatment
Source: Cancers (Basel). 2023 Aug 17;15(16):4158. doi: 10.3390/cancers15164158 (PMC10453282; doi:10.3390/cancers15164158)
Supplement: Supplementary file 1 [file cancers-15-04158-s001.zip]

Archive with 1 entries (1 files):
- cancers-2537487 supplementary file.pdf
